# Supplementary material for: Cooked Rice Textural Properties and Starch Physicochemical Properties from New Hybrid Rice and Their Parents
Source: Foods. 2024 Mar 28;13(7):1035. doi: 10.3390/foods13071035 (PMC11011368; doi:10.3390/foods13071035)
Supplement: Supplementary file 1 [file foods-13-01035-s001.zip]

Archive with 1 entries (1 files):
- foods-2899021-supplementary.pdf
